# Supplementary material for: α-Synuclein liquid condensates fuel fibrillar α-synuclein growth
Source: Sci Adv. 2023 Aug 16;9(33):eadg5663. doi: 10.1126/sciadv.adg5663 (PMC10431715; doi:10.1126/sciadv.adg5663)
Supplement: Supplementary file 2 — Movies S1 to S8 [file sciadv.adg5663_movies_s1_to_s8.zip]

Archive with 8 entries (8 files):
- adg5663_Movie_S1.avi
- adg5663_Movie_S2.avi
- adg5663_Movie_S3.avi
- adg5663_Movie_S4.avi
- adg5663_Movie_S5.avi
- adg5663_Movie_S6.avi
- adg5663_Movie_S7.avi
- adg5663_Movie_S8.avi
